# Supplementary material for: Omega-3 Supplementation in Coronary Artery Bypass Graft Patients: Impact on ICU Stay and Hospital Stay—A Systematic Review and Meta-Analysis
Source: Nutrients. 2024 Sep 29;16(19):3298. doi: 10.3390/nu16193298 (PMC11478518; doi:10.3390/nu16193298)
Supplement: Supplementary file 1 [file nutrients-16-03298-s001.zip]

Archive with 1 entries (1 files):
- nutrients-3176830-supplementary.pdf
